# Supplementary material for: Ginger Extract-Loaded Sesame Oil-Based Niosomal Emulgel: Quality by Design to Ameliorate Anti-Inflammatory Activity
Source: Gels. 2022 Nov 14;8(11):737. doi: 10.3390/gels8110737 (PMC9689995; doi:10.3390/gels8110737)
Supplement: Supplementary file 1 [file gels-08-00737-s001.zip]

Archive with 1 entries (1 files):
- gels-2023376-supplementary.pdf
